# Supplementary material for: 1-(3-Bromo-2-thien­yl)ethanone
Source: Acta Crystallogr Sect E Struct Rep Online. 2010 Sep 11;66(Pt 10):o2540. doi: 10.1107/S1600536810034677 (PMC2983156; doi:10.1107/S1600536810034677)
Supplement: Supplementary file 1 [file e-66-o2540-sup1.cif]

##############################################################################
###                                                                        ###
###        Electronic paper (Acta Crystallographica Section E)             ###
###                                                                        ###
##############################################################################
#                                                                            #
# This CIF contains the data in a paper accepted for publication in Acta     #
# Crystallographica Section E. It conforms to the requirements of Notes      #
# for Authors for Section E, and has been peer reviewed under the auspices   #
# of the IUCr Commission on Journals.                                        #
#                                                                            #
# Full details of the Crystallographic Information File format               #
# are given in the paper "The Crystallographic Information File (CIF):       #
# a New Standard Archive File for Crystallography" by S. R. Hall, F. H.      #
# Allen and I. D. Brown [Acta Cryst. (1991), A47, 655-685].                  #
#                                                                            #
# The current version of the core CIF dictionary is obtainable from          #
# ftp://ftp.iucr.org/pub/cif_core.dic. The current version number is 2.4.    #
#                                                                            #
# Software is freely available for graphical display of the structure(s) in  #
# this CIF.  For information consult the CIF home page http://www.iucr.org/  #
# cif/home.html                                                              #
#                                                                            #
# This file may be used for bona fide research purposes within the           #
# scientific community so long as proper attribution is given to the journal # 
# article from which it was obtained.                                        #
#                                                                            #
##############################################################################
                                             
data_global
_audit_creation_method     'PLATON <TABLE ACC> option'
_journal_date_recd_electronic     2010-08-19
_journal_date_accepted     2010-08-28
_journal_name_full     'Acta Crystallographica, Section E'
_journal_year     2010
_journal_volume     66
_journal_issue     10
_journal_page_first     o2540
_journal_page_last     o2540
_journal_paper_category     QO
_journal_coeditor_code     CI5166
_publ_contact_author_name     'Dr. S. Nanjundaswamy'
_publ_contact_author_address
;Department of Biotechnology
Sri Jayachamarajendra College of Engineering
Mysore 570 006
INDIA
;
_publ_contact_author_email     nanju_xrd@yahoo.com
_publ_contact_author_fax     '+91-821-2515770'
_publ_contact_author_phone     '+91-821-2548290'
_publ_section_title
;
1-(3-Bromo-2-thienyl)ethanone
;
loop_
    _publ_author_name
    _publ_author_address
    'Mahendra, M.'
;Department of Studies in Physics
University of Mysore
Manasagangotri
Mysore 570 006
India
;
    'Vivek, H. K.'
;Department of Biotechnology
Sri Jayachamarajendra College of Engineering
Mysore 570 006
India
;
    'Gaonkar, S. L.'
;Department of Studies in Chemistry
University of Mysore
Manasagangotri
Mysore 570 006
India
;
    'Priya, B. S.'
;Department of Studies in Chemistry
University of Mysore
Manasagangotri
Mysore 570 006
India
;
    'Nanjunda Swamy, S.'
;Department of Biotechnology
Sri Jayachamarajendra College of Engineering
Mysore 570 006
India
;
data_I
_audit_creation_method     SHELXL-97
_chemical_name_systematic
;
1-(3-Bromo-2-thienyl)ethanone
;
_chemical_name_common     ?
_chemical_formula_moiety     'C6 H5 Br O S'
_chemical_formula_sum     'C6 H5 Br O S'
_chemical_formula_iupac     'C6 H5 Br O S'
_chemical_formula_weight     205.07
_chemical_melting_point     ?
_symmetry_cell_setting     orthorhombic
_symmetry_space_group_name_H-M     'C m c a'
_symmetry_space_group_name_Hall     '-C 2bc 2'
loop_
    _symmetry_equiv_pos_site_id
    _symmetry_equiv_pos_as_xyz
    1 x,y,z
    2 -x,1/2-y,1/2+z
    3 x,-y,-z
    4 -x,1/2+y,1/2-z
    5 -x,-y,-z
    6 x,1/2+y,1/2-z
    7 -x,y,z
    8 x,1/2-y,1/2+z
    9 1/2+x,1/2+y,z
    10 1/2-x,-y,1/2+z
    11 1/2+x,1/2-y,-z
    12 1/2-x,y,1/2-z
    13 1/2-x,1/2-y,-z
    14 1/2+x,y,1/2-z
    15 1/2-x,1/2+y,z
    16 1/2+x,-y,1/2+z
_cell_length_a     6.8263(17)
_cell_length_b     13.149(4)
_cell_length_c     16.007(4)
_cell_angle_alpha     90
_cell_angle_beta     90
_cell_angle_gamma     90
_cell_volume     1436.8(7)
_cell_formula_units_Z     8
_cell_measurement_reflns_used     1982
_cell_measurement_theta_min     2.54
_cell_measurement_theta_max     28.43
_cell_measurement_temperature     293
_exptl_crystal_description     Block
_exptl_crystal_colour     yellow
_exptl_crystal_size_max     0.25
_exptl_crystal_size_mid     0.21
_exptl_crystal_size_min     0.20
_exptl_crystal_density_diffrn     1.896
_exptl_crystal_density_meas     ?
_exptl_crystal_density_method     'Not Measured'
_exptl_crystal_F_000     800
_exptl_absorpt_coefficient_mu     5.922
_exptl_absorpt_correction_type     multi-scan
_exptl_absorpt_process_details     '(SADABS; Sheldrick, 2001)'
_exptl_absorpt_correction_T_min     0.3131
_exptl_absorpt_correction_T_max     0.3838
_exptl_special_details
;
;
_diffrn_ambient_temperature     293
_diffrn_radiation_type     'MoK\a'
_diffrn_radiation_wavelength     0.71073
_diffrn_radiation_source     'fine-focus sealed tube'
_diffrn_radiation_monochromator     graphite
_diffrn_measurement_device_type     'Bruker APEXII CCD area-detector'
_diffrn_measurement_method     '\w and \f'
_diffrn_detector_area_resol_mean     ?
_diffrn_reflns_number     12363
_diffrn_reflns_av_R_equivalents     0.0411
_diffrn_reflns_av_sigmaI/netI     0.0183
_diffrn_reflns_theta_min     2.54
_diffrn_reflns_theta_max     28.43
_diffrn_reflns_theta_full     28.43
_diffrn_measured_fraction_theta_max     0.994
_diffrn_measured_fraction_theta_full     0.994
_diffrn_reflns_limit_h_min     -9
_diffrn_reflns_limit_h_max     9
_diffrn_reflns_limit_k_min     -17
_diffrn_reflns_limit_k_max     17
_diffrn_reflns_limit_l_min     -21
_diffrn_reflns_limit_l_max     20
_diffrn_reflns_reduction_process
;
;
_diffrn_standards_number     0
_diffrn_standards_interval_count     .
_diffrn_standards_interval_time     .
_diffrn_standards_decay_%     ?
_refine_special_details
;
Refinement on <i>F</i>^2^ for ALL reflections except those flagged by the user
for potential systematic errors. Weighted <i>R</i>-factors <i>wR</i> and all
goodnesses of fit <i>S</i> are based on <i>F</i>^2^, conventional
<i>R</i>-factors <i>R</i> are based on <i>F</i>, with <i>F</i> set to zero for
negative <i>F</i>^2^. The observed criterion of <i>F</i>^2^ > \s(<i>F</i>^2^)
is used only for calculating -<i>R</i>-factor-obs <i>etc</i>. and is not
relevant to the choice of reflections for refinement. <i>R</i>-factors based
on <i>F</i>^2^ are statistically about twice as large as those based on
<i>F</i>, and <i>R</i>-factors based on ALL data will be even larger.
;
_reflns_number_total     973
_reflns_number_gt     790
_reflns_threshold_expression     I>2\s(I)
_refine_ls_structure_factor_coef     Fsqd
_refine_ls_matrix_type     full
_refine_ls_R_factor_all     0.0382
_refine_ls_R_factor_gt     0.0265
_refine_ls_wR_factor_gt     0.0625
_refine_ls_wR_factor_ref     0.0672
_refine_ls_goodness_of_fit_ref     1.057
_refine_ls_restrained_S_all     1.057
_refine_ls_number_reflns     973
_refine_ls_number_parameters     56
_refine_ls_number_restraints     0
_refine_ls_number_constraints     ?
_refine_ls_hydrogen_treatment     constr
_refine_ls_weighting_scheme     calc
_refine_ls_weighting_details
         'calc w=1/[\s^2^(Fo^2^)+(0.0333P)^2^+1.3829P] where P=(Fo^2^+2Fc^2^)/3'
_atom_sites_solution_hydrogens     geom
_atom_sites_solution_primary     direct
_atom_sites_solution_secondary     difmap
_refine_ls_shift/su_max     0.001
_refine_ls_shift/su_mean     0.000
_refine_diff_density_max     0.683
_refine_diff_density_min     -0.482
_refine_ls_extinction_method     'none'
_refine_ls_abs_structure_details     ?
_refine_ls_abs_structure_Flack     .
loop_
    _atom_type_symbol
    _atom_type_description
    _atom_type_scat_dispersion_real
    _atom_type_scat_dispersion_imag
    _atom_type_scat_source
    S S 0.1246 0.1234 'International Tables Vol C Tables 4.2.6.8 and 6.1.1.4'
    O O 0.0106 0.0060 'International Tables Vol C Tables 4.2.6.8 and 6.1.1.4'
    Br Br -0.2901 2.4595 'International Tables Vol C Tables 4.2.6.8 and 6.1.1.4'
    H H 0.0000 0.0000 'International Tables Vol C Tables 4.2.6.8 and 6.1.1.4'
    C C 0.0033 0.0016 'International Tables Vol C Tables 4.2.6.8 and 6.1.1.4'
_computing_data_collection     'APEX2 (Bruker, 2004)'
_computing_cell_refinement     'SAINT (Bruker, 2004)'
_computing_data_reduction     'SAINT (Bruker, 2004)'
_computing_structure_solution     'SHELXS97 (Sheldrick, 2008)'
_computing_structure_refinement     'SHELXL97 (Sheldrick, 2008)'
_computing_molecular_graphics
                              'PLATON (Spek, 2009) and ORTEP-3 (Farrugia, 1997)'
_computing_publication_material
                            'SHELXL97 (Sheldrick, 2008) and PLATON (Spek, 2009)'
loop_
    _atom_site_type_symbol
    _atom_site_label
    _atom_site_fract_x
    _atom_site_fract_y
    _atom_site_fract_z
    _atom_site_U_iso_or_equiv
    _atom_site_thermal_displace_type
    _atom_site_calc_flag
    _atom_site_refinement_flags
    _atom_site_occupancy
    Br Br1 0.00000 0.01659(3) 0.38478(2) 0.05470(10)
                                                   Uani . . 1.000
    S S5 0.00000 0.33480(6) 0.30339(5) 0.0463(3) Uani . . 1.000
    O O8 0.00000 0.19098(19) 0.51639(13) 0.0584(9) Uani . . 1.000
    C C2 0.00000 0.1452(2) 0.33378(18) 0.0365(9) Uani . . 1.000
    C C3 0.00000 0.1547(3) 0.2458(2) 0.0448(10) Uani . . 1.000
    C C4 0.00000 0.2530(3) 0.2207(2) 0.0479(10) Uani . . 1.000
    C C6 0.00000 0.2366(2) 0.37465(17) 0.0357(9) Uani . . 1.000
    C C7 0.00000 0.2587(2) 0.46527(19) 0.0389(9) Uani . . 1.000
    C C9 0.00000 0.3685(3) 0.4922(2) 0.0541(11) Uani . . 1.000
    H H3 0.00000 0.09970 0.20930 0.0540 Uiso calc . 1.000
    H H4 0.00000 0.27350 0.16510 0.0570 Uiso calc . 1.000
    H H9A 0.13140 0.39450 0.49060 0.0810 Uiso calc . 0.500
    H H9B -0.05010 0.37360 0.54810 0.0810 Uiso calc . 0.500
    H H9C -0.08130 0.40740 0.45510 0.0810 Uiso calc . 0.500
loop_
    _atom_site_aniso_label
    _atom_site_aniso_U_11
    _atom_site_aniso_U_22
    _atom_site_aniso_U_33
    _atom_site_aniso_U_12
    _atom_site_aniso_U_13
    _atom_site_aniso_U_23
    Br1 0.0910(3) 0.0316(2) 0.0415(2) 0.0000 0.0000 -0.00090(10)
    S5 0.0590(5) 0.0401(4) 0.0397(4) 0.0000 0.0000 0.0117(3)
    O8 0.106(2) 0.0408(13) 0.0285(12) 0.0000 0.0000 0.0023(10)
    C2 0.0400(16) 0.0399(16) 0.0297(14) 0.0000 0.0000 0.0021(12)
    C3 0.0512(18) 0.0519(18) 0.0314(15) 0.0000 0.0000 -0.0035(13)
    C4 0.0526(19) 0.063(2) 0.0281(14) 0.0000 0.0000 0.0069(14)
    C6 0.0428(16) 0.0333(14) 0.0309(15) 0.0000 0.0000 0.0057(11)
    C7 0.0482(17) 0.0354(15) 0.0332(15) 0.0000 0.0000 -0.0021(12)
    C9 0.079(2) 0.0385(16) 0.0448(19) 0.0000 0.0000 -0.0061(14)
loop_
    _geom_bond_atom_site_label_1
    _geom_bond_atom_site_label_2
    _geom_bond_site_symmetry_1
    _geom_bond_site_symmetry_2
    _geom_bond_distance
    _geom_bond_publ_flag
    Br1 C2 . . 1.878(3) no
    S5 C4 . . 1.706(4) no
    S5 C6 . . 1.723(3) no
    O8 C7 . . 1.209(4) no
    C2 C3 . . 1.414(4) no
    C2 C6 . . 1.368(4) no
    C3 C4 . . 1.354(6) no
    C6 C7 . . 1.479(4) no
    C7 C9 . . 1.507(5) no
    C3 H3 . . 0.93 no
    C4 H4 . . 0.93 no
    C9 H9A . . 0.96 no
    C9 H9B . . 0.96 no
    C9 H9C . . 0.96 no
    C9 H9A . 7_555 0.96 no
    C9 H9B . 7_555 0.96 no
    C9 H9C . 7_555 0.96 no
loop_
    _geom_contact_atom_site_label_1
    _geom_contact_atom_site_label_2
    _geom_contact_distance
    _geom_contact_site_symmetry_1
    _geom_contact_site_symmetry_2
    _geom_contact_publ_flag
    Br1 O8 3.114(3) . . no
    Br1 Br1 3.7144(12) . 3_556 no
    Br1 O8 3.155(3) . 3_556 no
    Br1 S5 3.8453(15) . 4_545 no
    Br1 Br1 3.7144(12) . 5_556 no
    Br1 O8 3.155(3) . 5_556 no
    Br1 S5 3.8453(15) . 6_545 no
    S5 C4 3.5993(17) . 14_555 no
    S5 Br1 3.8453(15) . 4_555 no
    S5 Br1 3.8453(15) . 6_555 no
    S5 C4 3.5993(17) . 14_455 no
    S5 C4 3.5993(17) . 12_455 no
    S5 C4 3.5993(17) . 12_555 no
    S5 H9C 2.6700 . 7_555 no
    S5 H9C 2.6700 . . no
    O8 Br1 3.114(3) . . no
    O8 C4 3.352(4) . 2_555 no
    O8 C4 3.352(4) . 8_555 no
    O8 Br1 3.155(3) . 3_556 no
    O8 Br1 3.155(3) . 5_556 no
    O8 H4 2.4300 . 2_555 no
    O8 H4 2.4300 . 8_555 no
    O8 H9A 2.7600 . 11_456 no
    O8 H9A 2.7600 . 13_556 no
    C3 C3 3.4158(11) . 12_455 no
    C3 C3 3.4158(11) . 12_555 no
    C3 C3 3.4158(11) . 14_455 no
    C3 C3 3.4158(11) . 14_555 no
    C4 O8 3.352(4) . 2_554 no
    C4 O8 3.352(4) . 8_554 no
    C4 S5 3.5993(17) . 12_455 no
    C4 S5 3.5993(17) . 12_555 no
    C4 C4 3.5397(16) . 12_455 no
    C4 C4 3.5397(16) . 12_555 no
    C4 S5 3.5993(17) . 14_455 no
    C4 S5 3.5993(17) . 14_555 no
    C4 C4 3.5397(16) . 14_455 no
    C4 C4 3.5397(16) . 14_555 no
    C7 C7 3.5970(17) . 11_456 no
    C7 C7 3.5970(17) . 11_556 no
    C7 C7 3.5970(17) . 13_456 no
    C7 C7 3.5970(17) . 13_556 no
    C9 C9 3.467(6) . 3_566 no
    C9 C9 3.467(6) . 5_566 no
    H4 O8 2.4300 . 2_554 no
    H4 O8 2.4300 . 8_554 no
    H9A O8 2.7600 . 11_556 no
    H9A O8 2.7600 . 13_556 no
    H9C S5 2.6700 . . no
loop_
    _geom_angle_atom_site_label_1
    _geom_angle_atom_site_label_2
    _geom_angle_atom_site_label_3
    _geom_angle_site_symmetry_1
    _geom_angle_site_symmetry_2
    _geom_angle_site_symmetry_3
    _geom_angle
    _geom_angle_publ_flag
    C4 S5 C6 . . . 92.36(16) no
    Br1 C2 C3 . . . 120.8(2) no
    Br1 C2 C6 . . . 125.7(2) no
    C3 C2 C6 . . . 113.5(3) no
    C2 C3 C4 . . . 112.3(3) no
    S5 C4 C3 . . . 111.8(2) no
    S5 C6 C2 . . . 110.0(2) no
    S5 C6 C7 . . . 120.1(2) no
    C2 C6 C7 . . . 129.9(2) no
    O8 C7 C6 . . . 121.3(3) no
    O8 C7 C9 . . . 120.8(3) no
    C6 C7 C9 . . . 118.0(2) no
    C2 C3 H3 . . . 124.00 no
    C4 C3 H3 . . . 124.00 no
    S5 C4 H4 . . . 124.00 no
    C3 C4 H4 . . . 124.00 no
    C7 C9 H9A . . . 109.00 no
    C7 C9 H9B . . . 109.00 no
    C7 C9 H9C . . . 109.00 no
    C7 C9 H9A . . 7_555 109.00 no
    C7 C9 H9B . . 7_555 109.00 no
    C7 C9 H9C . . 7_555 109.00 no
    H9A C9 H9B . . . 109.00 no
    H9A C9 H9C . . . 109.00 no
    H9A C9 H9A . . 7_555 138.00 no
    H9A C9 H9B . . 7_555 71.00 no
    H9B C9 H9C . . . 109.00 no
    H9A C9 H9B 7_555 . . 71.00 no
    H9B C9 H9C . . 7_555 138.00 no
    H9B C9 H9C 7_555 . . 138.00 no
    H9C C9 H9C . . 7_555 71.00 no
    H9A C9 H9B 7_555 . 7_555 109.00 no
    H9A C9 H9C 7_555 . 7_555 109.00 no
    H9B C9 H9C 7_555 . 7_555 109.00 no
loop_
    _geom_torsion_atom_site_label_1
    _geom_torsion_atom_site_label_2
    _geom_torsion_atom_site_label_3
    _geom_torsion_atom_site_label_4
    _geom_torsion_site_symmetry_1
    _geom_torsion_site_symmetry_2
    _geom_torsion_site_symmetry_3
    _geom_torsion_site_symmetry_4
    _geom_torsion
    _geom_torsion_publ_flag
    C6 S5 C4 C3 . . . . 0.00 no
    C4 S5 C6 C2 . . . . 0.00 no
    C4 S5 C6 C7 . . . . -180.00 no
    Br1 C2 C3 C4 . . . . -180.00 no
    C6 C2 C3 C4 . . . . 0.00 no
    Br1 C2 C6 S5 . . . . 180.00 no
    Br1 C2 C6 C7 . . . . 0.00 no
    C3 C2 C6 S5 . . . . 0.00 no
    C3 C2 C6 C7 . . . . 180.00 no
    C2 C3 C4 S5 . . . . 0.00 no
    S5 C6 C7 O8 . . . . -180.00 no
    S5 C6 C7 C9 . . . . 0.00 no
    C2 C6 C7 O8 . . . . 0.00 no
    C2 C6 C7 C9 . . . . -180.00 no
loop_
    _geom_hbond_atom_site_label_D
    _geom_hbond_atom_site_label_H
    _geom_hbond_atom_site_label_A
    _geom_hbond_site_symmetry_A
    _geom_hbond_distance_DH
    _geom_hbond_distance_HA
    _geom_hbond_distance_DA
    _geom_hbond_angle_DHA
    _geom_hbond_publ_flag
    C4 H4 O8 2_554 0.93 2.43 3.352(4) 174 yes
