# Supplementary material for: 1-(3-Bromo-2-thien­yl)ethanone
Source: Acta Crystallogr Sect E Struct Rep Online. 2010 Sep 11;66(Pt 10):o2540. doi: 10.1107/S1600536810034677 (PMC2983156; doi:10.1107/S1600536810034677)
Supplement: Supplementary file 2 [file e-66-o2540-Isup2.hkl]

# 
# h,k,l, Fc-squared, Fo-squared, sigma(Fo-squared) and status flag 
# 
data_I
_shelx_title ' F in Cmca' 
_shelx_refln_list_code          4 
_shelx_F_calc_maximum      551.19 
_exptl_crystal_F_000       800.00 
_reflns_d_resolution_high  0.7464 
 
loop_ 
 _symmetry_equiv_pos_as_xyz 
 'x, y, z' 
 '-x, -y+1/2, z+1/2' 
 '-x, y+1/2, -z+1/2' 
 'x, -y, -z' 
 'x+1/2, y+1/2, z' 
 '-x+1/2, -y+1, z+1/2' 
 '-x+1/2, y+1, -z+1/2' 
 'x+1/2, -y+1/2, -z' 
 '-x, -y, -z' 
 'x, y-1/2, -z-1/2' 
 'x, -y-1/2, z-1/2' 
 '-x, y, z' 
 '-x+1/2, -y+1/2, -z' 
 'x+1/2, y, -z-1/2' 
 'x+1/2, -y, z-1/2' 
 '-x+1/2, y+1/2, z' 
 
_cell_length_a     6.8263 
_cell_length_b    13.1494 
_cell_length_c    16.0065 
_cell_angle_alpha  90.000 
_cell_angle_beta   90.000 
_cell_angle_gamma  90.000 
 
_shelx_F_squared_multiplier     1.000 
 
loop_ 
 _refln_index_h 
 _refln_index_k 
 _refln_index_l 
 _refln_F_squared_calc 
 _refln_F_squared_meas 
 _refln_F_squared_sigma 
 _refln_observed_status 
   2   0   0   303806.25   272902.44   3800.25 o 
   4   0   0    66235.16    64562.87    903.69 o 
   6   0   0    11895.12    12121.76    203.76 o 
   8   0   0     1724.92     1792.03     65.86 o 
   0   2   0      345.22      423.72      7.05 o 
   2   2   0      339.71      310.67      8.23 o 
   4   2   0      195.90      182.97      8.93 o 
   6   2   0       28.64       34.04     12.19 o 
   8   2   0       57.90       62.20     38.52 o 
   0   4   0    24891.32    25637.97    384.10 o 
   2   4   0    16647.46    16777.59    181.05 o 
   4   4   0     4844.38     4798.63     54.79 o 
   6   4   0      642.69      651.16     19.69 o 
   8   4   0       43.57       41.43     21.96 o 
   0   6   0    45106.11    44413.45    616.73 o 
   2   6   0    30300.07    29821.92    336.83 o 
   4   6   0     9874.18     9611.38    112.21 o 
   6   6   0     1737.80     1834.90     60.25 o 
   8   6   0      173.85      230.62     25.80 o 
   0   8   0    13832.32    13978.04    198.84 o 
   2   8   0     9323.63     9107.71    101.06 o 
   4   8   0     3291.14     3257.83     48.79 o 
   6   8   0      721.43      792.16     27.92 o 
   8   8   0      111.12      118.60     33.54 o 
   0  10   0       58.77       73.42     13.34 o 
   2  10   0       33.69       21.81     11.05 o 
   4  10   0      108.41      105.81     17.03 o 
   6  10   0      143.52      106.35     31.71 o 
   0  12   0     4779.90     4542.23     97.02 o 
   2  12   0     3627.18     3355.50     68.58 o 
   4  12   0     1627.45     1759.35     40.88 o 
   6  12   0      457.85      530.51     41.97 o 
   0  14   0       17.06       29.18     23.87 o 
   2  14   0       13.81       47.14     21.46 o 
   4  14   0        8.45        9.83     23.29 o 
   0  16   0       33.80        0.30     34.14 o 
   2  16   0       27.50       52.91     31.01 o 
   1   1   1    25386.38    25931.36    168.99 o 
   3   1   1    10688.70    10411.12     71.33 o 
   5   1   1     2026.02     2058.98     19.09 o 
   7   1   1      195.71      247.53     12.71 o 
   9   1   1       10.83        0.48     24.75 o 
   0   2   1      221.92      278.41      4.73 o 
   2   2   1       74.24       98.88      2.71 o 
   4   2   1        0.84       -2.02      4.00 o 
   6   2   1        3.63       -2.90      8.21 o 
   8   2   1        0.24       11.94     13.95 o 
   1   3   1    27328.68    26931.33    215.15 o 
   3   3   1    10314.64     9775.25     72.72 o 
   5   3   1     2358.12     2382.46     24.60 o 
   7   3   1      300.11      374.40     14.96 o 
   0   4   1    11188.32    11860.87    117.47 o 
   2   4   1     7070.24     7059.42     53.10 o 
   4   4   1     2255.20     2118.60     19.44 o 
   6   4   1      419.55      410.29     13.03 o 
   8   4   1       41.73       24.46     16.21 o 
   1   5   1    29066.59    29618.42    214.26 o 
   3   5   1     9803.74     9448.96     71.86 o 
   5   5   1     1732.49     1666.38     21.26 o 
   7   5   1      168.40      183.09     14.55 o 
   0   6   1     2543.23     2540.20     27.92 o 
   2   6   1     1703.86     1576.48     15.18 o 
   4   6   1      522.77      454.06      8.50 o 
   6   6   1       65.35       53.55     12.12 o 
   8   6   1        1.91       12.54     16.00 o 
   1   7   1     2974.40     2916.96     22.94 o 
   3   7   1     1435.82     1461.75     16.59 o 
   5   7   1      336.42      343.04     11.89 o 
   7   7   1       38.24       50.60     14.67 o 
   0   8   1     2362.06     2707.52     31.01 o 
   2   8   1     1452.32     1586.30     15.83 o 
   4   8   1      355.92      363.19     11.20 o 
   6   8   1       36.19       23.46     13.92 o 
   8   8   1        1.59       18.62     24.44 o 
   1   9   1     3642.35     3397.73     27.72 o 
   3   9   1     1917.42     1879.55     21.97 o 
   5   9   1      499.09      561.46     19.25 o 
   7   9   1       69.64       76.79     17.19 o 
   0  10   1    10491.22    10352.46    114.66 o 
   2  10   1     7474.98     7283.36     63.90 o 
   4  10   1     2820.34     2733.91     35.48 o 
   6  10   1      609.33      640.75     24.48 o 
   1  11   1     1605.41     1499.16     19.06 o 
   3  11   1      707.96      708.51     15.38 o 
   5  11   1      133.60      150.74     14.51 o 
   7  11   1        9.36       21.12     29.40 o 
   0  12   1     2148.66     2094.94     40.83 o 
   2  12   1     1428.45     1395.31     28.57 o 
   4  12   1      404.48      420.23     16.37 o 
   6  12   1       39.99       19.67     22.11 o 
   1  13   1        9.90       -8.47     11.41 o 
   3  13   1        6.08       11.19     13.18 o 
   5  13   1        2.42       24.09     19.87 o 
   0  14   1     1107.50     1123.80     32.49 o 
   2  14   1      746.37      724.29     20.02 o 
   4  14   1      229.47      204.20     17.81 o 
   1  15   1       40.47       20.34     14.93 o 
   3  15   1       21.45       51.00     16.11 o 
   0  16   1     2067.24     2116.56     56.88 o 
   2  16   1     1498.91     1543.32     39.32 o 
   1  17   1       75.82       31.87     48.09 o 
   0   0   2      290.74      333.97      5.35 o 
   2   0   2      563.17      550.50      8.00 o 
   4   0   2      593.40      550.17     10.30 o 
   6   0   2      296.44      298.99     12.25 o 
   8   0   2       90.54       97.79     20.46 o 
   1   1   2    18054.90    18711.18    126.56 o 
   3   1   2     6126.74     6193.21     43.42 o 
   5   1   2     1659.51     1634.31     16.56 o 
   7   1   2      395.50      404.05     12.93 o 
   9   1   2       73.15       45.45     25.34 o 
   0   2   2     2926.00     3181.81     86.47 o 
   2   2   2     1604.01     1530.44     12.82 o 
   4   2   2      594.77      586.82      8.15 o 
   6   2   2      179.56      227.30     12.63 o 
   8   2   2       32.94       48.69     15.99 o 
   1   3   2     3129.68     3220.92     26.13 o 
   3   3   2     1129.93     1026.00     10.46 o 
   5   3   2      194.80      161.70      7.50 o 
   7   3   2       11.59        5.18     12.05 o 
   0   4   2     3754.74     3725.71     40.10 o 
   2   4   2     2952.06     2962.69     24.35 o 
   4   4   2     1201.60     1248.61     14.07 o 
   6   4   2      300.87      327.96     13.12 o 
   8   4   2       59.18       23.98     17.32 o 
   1   5   2     3021.48     3371.56     27.33 o 
   3   5   2     1109.19     1128.52     12.01 o 
   5   5   2      149.21      148.01      8.58 o 
   7   5   2        4.43      -13.44     13.44 o 
   0   6   2     1394.08     1540.59     18.45 o 
   2   6   2      962.83     1001.98     11.38 o 
   4   6   2      549.90      529.98      9.48 o 
   6   6   2      258.11      230.99     13.81 o 
   8   6   2       72.30       87.82     18.32 o 
   1   7   2    12832.47    12940.77     93.31 o 
   3   7   2     6059.43     5761.42     50.85 o 
   5   7   2     1429.61     1335.69     22.56 o 
   7   7   2      169.12      162.43     16.22 o 
   0   8   2      395.78      438.97     13.20 o 
   2   8   2      304.40      305.27      6.85 o 
   4   8   2      162.77      169.34      9.52 o 
   6   8   2       53.07       64.51     13.38 o 
   8   8   2        9.03       27.87     27.10 o 
   1   9   2    16007.65    16205.82    121.85 o 
   3   9   2     7826.78     7775.70     68.10 o 
   5   9   2     2052.33     2003.98     32.73 o 
   7   9   2      327.06      301.82     20.75 o 
   0  10   2     2120.65     2029.39     28.57 o 
   2  10   2     1453.37     1425.30     17.68 o 
   4  10   2      557.66      583.33     16.77 o 
   6  10   2      144.46      154.65     19.01 o 
   1  11   2     3310.78     3274.21     33.29 o 
   3  11   2     1364.87     1287.24     21.37 o 
   5  11   2      206.22      215.19     17.16 o 
   7  11   2        6.09      -13.11     28.97 o 
   0  12   2      999.19      953.31     25.06 o 
   2  12   2      762.67      737.41     16.54 o 
   4  12   2      348.90      315.58     15.44 o 
   6  12   2       98.93       86.96     23.31 o 
   1  13   2     7078.73     7062.64     74.62 o 
   3  13   2     3534.98     3614.49     55.03 o 
   5  13   2      908.13      888.15     28.04 o 
   0  14   2        7.29      -22.02     23.78 o 
   2  14   2        5.98       -9.28     13.75 o 
   4  14   2        2.28       -6.79     17.58 o 
   1  15   2     3473.76     3400.97     49.36 o 
   3  15   2     1725.70     1728.70     42.77 o 
   0  16   2      340.85      330.29     39.52 o 
   2  16   2      260.19      264.02     24.23 o 
   1  17   2     1032.38     1040.55     46.31 o 
   1   1   3    14969.13    15552.58    112.41 o 
   3   1   3     4448.70     4305.55     30.84 o 
   5   1   3      816.63      763.82     10.20 o 
   7   1   3       89.63       88.15     11.26 o 
   9   1   3        6.18       13.07     25.39 o 
   0   2   3     1418.90     1580.38     29.77 o 
   2   2   3     1121.72     1067.87      9.23 o 
   4   2   3      486.55      439.46      7.75 o 
   6   2   3      106.00      113.42      9.49 o 
   8   2   3       11.92      -15.31     16.50 o 
   1   3   3    26966.88    27373.30    206.71 o 
   3   3   3    11326.12    10654.27     78.35 o 
   5   3   3     2441.43     2320.99     26.94 o 
   7   3   3      284.25      301.32     15.17 o 
   0   4   3     2795.33     3127.53     59.79 o 
   2   4   3     1684.22     1742.97     15.54 o 
   4   4   3      376.48      385.60      7.50 o 
   6   4   3       28.28       16.71     10.77 o 
   8   4   3        0.34        9.96     17.67 o 
   1   5   3      733.42      735.58      8.48 o 
   3   5   3      571.64      573.00      8.49 o 
   5   5   3      131.56      114.85      8.69 o 
   7   5   3        9.43       31.55     14.70 o 
   0   6   3     8521.23     8952.78     90.18 o 
   2   6   3     5596.85     5689.26     44.73 o 
   4   6   3     1817.66     1777.93     19.45 o 
   6   6   3      331.99      318.63     15.87 o 
   8   6   3       36.43       53.11     20.50 o 
   1   7   3     3961.49     4283.27     33.32 o 
   3   7   3     1541.27     1588.53     17.80 o 
   5   7   3      255.70      259.93     12.95 o 
   7   7   3       18.56       12.47     15.78 o 
   0   8   3     9538.25     9762.46     99.17 o 
   2   8   3     6406.54     6257.94     50.20 o 
   4   8   3     2069.30     1965.70     28.79 o 
   6   8   3      336.83      349.00     16.27 o 
   8   8   3       26.17       19.04     28.56 o 
   1   9   3     8797.12     8438.53     65.05 o 
   3   9   3     4419.09     4324.95     43.14 o 
   5   9   3     1308.38     1333.95     26.81 o 
   7   9   3      242.32      267.98     22.82 o 
   0  10   3     4824.63     5018.72     60.58 o 
   2  10   3     3206.58     3285.35     31.45 o 
   4  10   3      964.85      989.39     26.23 o 
   6  10   3      136.33       97.64     17.27 o 
   1  11   3      494.87      500.17     11.45 o 
   3  11   3      324.25      309.22     13.20 o 
   5  11   3      151.23      130.40     16.78 o 
   7  11   3       52.49       77.46     43.74 o 
   0  12   3     4564.71     4487.09     63.43 o 
   2  12   3     3193.42     3071.99     45.83 o 
   4  12   3     1096.84     1062.63     25.59 o 
   6  12   3      187.60      176.21     32.69 o 
   1  13   3      175.23      142.72     12.47 o 
   3  13   3       86.68       74.74     13.94 o 
   5  13   3       25.14       21.44     20.32 o 
   0  14   3     4272.52     4200.87     72.89 o 
   2  14   3     3029.09     3010.45     52.28 o 
   4  14   3     1092.33     1184.38     27.99 o 
   1  15   3      122.51       94.68     16.86 o 
   3  15   3       77.49       95.75     21.53 o 
   0  16   3      876.98      802.81     33.18 o 
   2  16   3      589.37      555.48     30.53 o 
   1  17   3       27.93       32.74     32.89 o 
   0   0   4     6725.03     6685.93     97.17 o 
   2   0   4     6065.68     5795.48     53.73 o 
   4   0   4     2477.75     2329.80     26.36 o 
   6   0   4      353.44      372.66     18.18 o 
   8   0   4       18.94       83.99     29.65 o 
   1   1   4     2862.76     2991.33     23.85 o 
   3   1   4     1355.37     1314.03     11.38 o 
   5   1   4      418.09      426.86      7.61 o 
   7   1   4       91.06      105.36     13.52 o 
   0   2   4    76515.55    76671.56   1101.85 o 
   2   2   4    45123.25    44815.50    304.76 o 
   4   2   4    11960.21    11561.46     87.58 o 
   6   2   4     1780.95     1798.06     27.55 o 
   8   2   4      150.94      184.54     20.90 o 
   1   3   4      540.60      550.81      6.31 o 
   3   3   4      263.20      279.89      5.45 o 
   5   3   4      100.76       99.05      7.43 o 
   7   3   4       37.88       35.53     13.13 o 
   0   4   4    44381.88    49132.08   1122.15 o 
   2   4   4    26414.84    26354.82    195.56 o 
   4   4   4     7420.21     7129.79     57.55 o 
   6   4   4     1192.35     1229.67     27.99 o 
   8   4   4      104.99      133.11     21.79 o 
   1   5   4    16411.99    17851.40    163.41 o 
   3   5   4     7452.82     7513.47     58.65 o 
   5   5   4     2237.85     2220.91     26.52 o 
   7   5   4      507.79      533.47     19.64 o 
   0   6   4     9270.52     9150.31    119.93 o 
   2   6   4     5990.74     5793.84     45.58 o 
   4   6   4     1817.31     1757.38     19.41 o 
   6   6   4      260.33      272.70     19.53 o 
   8   6   4       14.77      -23.43     23.43 o 
   1   7   4     2808.97     2924.83     24.55 o 
   3   7   4     1442.91     1422.04     16.59 o 
   5   7   4      539.61      517.76     14.51 o 
   7   7   4      149.97      148.45     17.75 o 
   0   8   4    10165.71     9945.87    100.97 o 
   2   8   4     6868.40     6757.34     56.73 o 
   4   8   4     2161.52     2171.82     31.78 o 
   6   8   4      342.89      386.63     22.32 o 
   1   9   4      940.71      896.38     12.30 o 
   3   9   4      433.88      461.85     11.79 o 
   5   9   4       94.59      108.39     14.52 o 
   7   9   4        9.86       19.40     22.08 o 
   0  10   4     2980.43     2818.54     37.97 o 
   2  10   4     2178.69     2117.80     24.05 o 
   4  10   4      816.26      893.18     26.52 o 
   6  10   4      156.20      208.32     19.19 o 
   1  11   4     1718.12     1715.72     21.44 o 
   3  11   4      951.54      994.43     19.64 o 
   5  11   4      300.05      330.46     19.96 o 
   0  12   4      416.85      378.13     16.58 o 
   2  12   4      266.23      271.07     14.39 o 
   4  12   4       66.87       98.99     14.62 o 
   6  12   4        5.12        2.42     30.12 o 
   1  13   4       54.60       50.36     11.89 o 
   3  13   4       21.65       28.39     14.22 o 
   5  13   4        4.00        8.13     18.48 o 
   0  14   4      205.26      179.90     19.48 o 
   2  14   4      147.95      132.60     14.62 o 
   4  14   4       59.50      104.30     27.24 o 
   1  15   4       16.86       -4.20     15.18 o 
   3  15   4        3.39      -14.32     20.27 o 
   0  16   4      123.91      184.87     30.26 o 
   2  16   4       87.27      104.51     30.04 o 
   1  17   4      436.20      425.23     31.69 o 
   1   1   5    51831.99    51182.41    378.02 o 
   3   1   5    20153.28    19594.10    140.14 o 
   5   1   5     4564.81     4584.45     48.61 o 
   7   1   5      606.71      681.94     27.80 o 
   0   2   5     1361.02     1448.02     16.80 o 
   2   2   5      677.18      704.20      7.35 o 
   4   2   5      147.27      145.39      5.43 o 
   6   2   5       25.26       28.38     10.11 o 
   8   2   5        4.05       31.04     17.53 o 
   1   3   5     9172.38     9213.20     72.56 o 
   3   3   5     3372.99     3350.27     25.57 o 
   5   3   5      388.59      433.18     11.25 o 
   7   3   5        6.99        0.37     15.27 o 
   0   4   5      353.00      390.34      9.54 o 
   2   4   5      226.51      214.50      3.95 o 
   4   4   5       77.61       63.38      5.71 o 
   6   4   5       12.21        4.66     11.66 o 
   8   4   5        0.36       -2.28     25.56 o 
   1   5   5    15506.67    15555.70    121.46 o 
   3   5   5     8119.88     8134.02     65.29 o 
   5   5   5     2197.52     2337.26     41.38 o 
   7   5   5      337.12      393.70     18.42 o 
   0   6   5     4079.48     4573.24     81.18 o 
   2   6   5     2674.27     2754.06     24.72 o 
   4   6   5      819.95      763.01     13.04 o 
   6   6   5      137.57      133.91     13.70 o 
   8   6   5       14.04       17.22     26.89 o 
   1   7   5    16621.43    16027.39    120.55 o 
   3   7   5     7630.01     7330.08     61.12 o 
   5   7   5     1766.73     1866.66     29.35 o 
   7   7   5      212.40      289.16     22.19 o 
   0   8   5      536.16      553.65     12.42 o 
   2   8   5      365.23      361.71      8.25 o 
   4   8   5       93.86       88.08     11.50 o 
   6   8   5        5.28       -9.46     15.40 o 
   1   9   5     1107.04     1093.45     13.95 o 
   3   9   5      378.06      454.19     12.37 o 
   5   9   5       43.06       46.22     13.71 o 
   7   9   5        0.98       35.78     23.04 o 
   0  10   5     3170.23     3150.06     41.55 o 
   2  10   5     2305.46     2257.19     26.85 o 
   4  10   5      917.87      872.48     21.91 o 
   6  10   5      217.43      195.91     20.04 o 
   1  11   5      873.97      843.82     15.14 o 
   3  11   5      458.12      453.92     14.71 o 
   5  11   5      127.99      158.82     17.22 o 
   0  12   5     1103.09     1197.00     26.82 o 
   2  12   5      713.49      755.54     18.66 o 
   4  12   5      188.07      190.03     15.72 o 
   6  12   5       15.55       13.01     34.00 o 
   1  13   5     1253.18     1163.95     33.26 o 
   3  13   5      676.32      700.53     21.63 o 
   5  13   5      206.27      273.59     27.37 o 
   0  14   5      707.74      754.40     26.94 o 
   2  14   5      506.59      550.71     19.82 o 
   4  14   5      190.88      208.41     22.98 o 
   1  15   5      418.23      395.10     18.55 o 
   3  15   5      261.31      274.65     25.41 o 
   0  16   5      300.92      283.49     32.17 o 
   2  16   5      202.64      204.75     30.66 o 
   0   0   6      688.95      831.98     14.09 o 
   2   0   6      221.63      250.58      6.74 o 
   4   0   6       37.22       23.02      6.15 o 
   6   0   6       20.68       -3.60     15.04 o 
   8   0   6       10.12       35.37     30.49 o 
   1   1   6       10.93       31.31      2.22 o 
   3   1   6        6.24       14.67      3.14 o 
   5   1   6       33.46       30.32      7.42 o 
   7   1   6       15.46       33.01     14.97 o 
   0   2   6    10961.34    10503.25    103.67 o 
   2   2   6     6764.29     6368.49     53.03 o 
   4   2   6     1862.90     1819.79     17.73 o 
   6   2   6      282.04      349.82     12.91 o 
   8   2   6       25.88       49.27     17.43 o 
   1   3   6      382.67      341.01      5.11 o 
   3   3   6      234.21      210.13      4.52 o 
   5   3   6       39.46       28.63      8.42 o 
   7   3   6        0.73       -2.96     15.44 o 
   0   4   6     9686.06    10268.27    135.21 o 
   2   4   6     6077.00     6205.62     48.40 o 
   4   4   6     1995.37     2081.87     21.77 o 
   6   4   6      422.74      492.60     15.81 o 
   8   4   6       58.45       39.10     25.92 o 
   1   5   6    16366.34    17185.94    128.65 o 
   3   5   6     8056.64     7996.34     64.17 o 
   5   5   6     2286.05     2171.18     28.53 o 
   7   5   6      405.15      385.17     19.44 o 
   0   6   6       43.31       69.60     20.66 o 
   2   6   6       22.96       26.63      4.36 o 
   4   6   6        5.03       13.92      6.94 o 
   6   6   6        4.10       -5.12     13.08 o 
   8   6   6        3.57       -9.72     29.33 o 
   1   7   6     2202.64     2230.77     19.74 o 
   3   7   6      730.58      686.35     11.82 o 
   5   7   6       65.57       52.75     12.06 o 
   7   7   6        2.27       12.40     16.31 o 
   0   8   6     1286.74     1329.39     29.81 o 
   2   8   6      845.79      886.64     13.77 o 
   4   8   6      232.39      294.39     13.21 o 
   6   8   6       25.56       34.42     16.14 o 
   1   9   6     5758.50     5811.96     48.29 o 
   3   9   6     2803.50     2676.98     34.82 o 
   5   9   6      702.16      663.74     29.71 o 
   7   9   6       96.43      127.85     23.91 o 
   0  10   6      644.75      612.81     16.03 o 
   2  10   6      510.55      482.87     12.08 o 
   4  10   6      234.70      266.98     16.35 o 
   6  10   6       63.09       83.86     24.21 o 
   1  11   6     8864.70     8968.55     84.24 o 
   3  11   6     4429.20     4356.65     53.64 o 
   5  11   6     1137.14     1107.91     29.85 o 
   0  12   6      100.95       58.22     15.69 o 
   2  12   6       65.95       68.86     11.81 o 
   4  12   6       18.99       -2.18     14.73 o 
   6  12   6        2.52       19.63     38.90 o 
   1  13   6     2079.45     2105.16     30.44 o 
   3  13   6      943.36      939.84     22.55 o 
   5  13   6      189.54      184.13     27.24 o 
   0  14   6        0.26       17.02     19.27 o 
   2  14   6        0.58      -15.07     15.07 o 
   4  14   6        1.67       -9.38     24.05 o 
   1  15   6     1817.46     1713.21     34.42 o 
   3  15   6      893.84      908.47     34.11 o 
   0  16   6        1.77       16.17     28.37 o 
   2  16   6        0.73      -28.14     28.14 o 
   1   1   7     8724.13     9377.48     70.42 o 
   3   1   7     3947.65     3790.94     29.09 o 
   5   1   7      943.09      833.06     15.45 o 
   7   1   7      145.82       87.38     15.55 o 
   0   2   7    11697.57    12289.93    137.32 o 
   2   2   7     7197.60     7443.45     56.90 o 
   4   2   7     2246.74     2212.89     22.37 o 
   6   2   7      459.29      468.48     16.37 o 
   8   2   7       58.74       70.00     21.78 o 
   1   3   7      334.74      342.43      5.15 o 
   3   3   7      192.48      205.17      4.96 o 
   5   3   7      102.89      129.02     10.05 o 
   7   3   7       49.21       35.60     16.41 o 
   0   4   7       72.56       91.36      4.58 o 
   2   4   7       56.05       70.07      4.57 o 
   4   4   7       36.32       48.06      7.00 o 
   6   4   7       25.42       23.81     13.62 o 
   8   4   7       10.81       10.91     26.21 o 
   1   5   7     8314.59     8505.18     66.34 o 
   3   5   7     3642.54     3505.70     30.91 o 
   5   5   7      906.80      775.51     16.99 o 
   7   5   7      139.10      113.87     17.42 o 
   0   6   7     8345.82     9060.27    162.87 o 
   2   6   7     5564.47     5630.44     46.70 o 
   4   6   7     1748.43     1649.63     24.48 o 
   6   6   7      297.83      275.14     15.87 o 
   8   6   7       33.24        0.00     31.67 o 
   1   7   7     1046.59     1035.52     12.35 o 
   3   7   7      590.58      569.23     15.83 o 
   5   7   7      188.11      186.42     13.55 o 
   7   7   7       35.40       25.39     24.00 o 
   0   8   7     9884.04    10153.07    253.14 o 
   2   8   7     7013.21     6763.78     64.48 o 
   4   8   7     2504.87     2407.03     45.31 o 
   6   8   7      454.80      453.67     24.32 o 
   1   9   7      114.25      107.11      7.45 o 
   3   9   7       84.49       89.25     10.98 o 
   5   9   7       48.74       41.29     16.91 o 
   7   9   7       16.48       56.28     32.58 o 
   0  10   7     3735.76     3868.90     98.59 o 
   2  10   7     2545.04     2525.99     30.91 o 
   4  10   7      807.82      778.56     22.63 o 
   6  10   7      119.24      115.10     23.35 o 
   1  11   7      739.97      797.81     15.92 o 
   3  11   7      356.80      367.90     13.87 o 
   5  11   7       82.72       76.81     19.46 o 
   0  12   7     3474.27     3560.74     60.00 o 
   2  12   7     2327.83     2310.16     31.91 o 
   4  12   7      703.95      702.15     21.26 o 
   1  13   7      163.14      139.59     14.23 o 
   3  13   7      112.03      119.45     15.75 o 
   5  13   7       52.40       72.51     32.33 o 
   0  14   7     4670.38     4701.74     76.68 o 
   2  14   7     3408.87     3398.34     47.74 o 
   4  14   7     1351.46     1444.85     44.05 o 
   1  15   7      243.28      239.78     17.93 o 
   3  15   7      155.46      129.32     28.67 o 
   0  16   7      680.30      670.33     43.54 o 
   2  16   7      440.87      397.10     38.48 o 
   0   0   8    23309.01    24089.60    378.36 o 
   2   0   8    14042.98    14408.70    165.84 o 
   4   0   8     3648.42     3527.31     46.71 o 
   6   0   8      469.32      392.90     24.35 o 
   8   0   8       29.64       41.42     30.29 o 
   1   1   8       33.68       48.92      2.49 o 
   3   1   8       23.21       33.45      4.10 o 
   5   1   8       33.19       34.65     10.47 o 
   7   1   8       27.65       11.07     15.58 o 
   0   2   8    16108.48    15435.80    163.23 o 
   2   2   8    10968.53    10448.35     80.36 o 
   4   2   8     3655.30     3393.51     36.37 o 
   6   2   8      596.42      563.35     18.77 o 
   8   2   8       43.33       68.03     26.37 o 
   1   3   8      802.42      811.98      8.74 o 
   3   3   8      481.70      485.71      8.21 o 
   5   3   8      163.05      172.14     10.76 o 
   7   3   8       36.68       -4.45     16.55 o 
   0   4   8    21082.14    22358.27    228.64 o 
   2   4   8    14618.16    14629.32    119.21 o 
   4   4   8     5083.27     4820.81     50.73 o 
   6   4   8      994.48      994.10     29.83 o 
   8   4   8      125.93      138.63     25.58 o 
   1   5   8        8.95       11.02      4.40 o 
   3   5   8        5.61        8.21      6.19 o 
   5   5   8        7.33       19.00     10.24 o 
   7   5   8        5.85      -17.76     17.76 o 
   0   6   8     3300.85     3422.74     46.62 o 
   2   6   8     1997.80     2014.74     20.25 o 
   4   6   8      397.93      416.42     16.89 o 
   6   6   8       13.97       10.80     16.69 o 
   1   7   8     7092.71     6913.53     55.95 o 
   3   7   8     3493.86     3407.94     38.19 o 
   5   7   8      997.11     1027.62     23.09 o 
   7   7   8      183.14      223.17     28.51 o 
   0   8   8     6363.01     6485.03    145.92 o 
   2   8   8     4552.19     4411.03     47.20 o 
   4   8   8     1737.78     1704.23     32.37 o 
   6   8   8      373.12      404.99     24.87 o 
   1   9   8       21.62       23.83      7.39 o 
   3   9   8       23.84       26.54     10.53 o 
   5   9   8       30.47       27.03     16.45 o 
   7   9   8       22.74        9.85     37.04 o 
   0  10   8     2738.78     2943.28     68.83 o 
   2  10   8     1895.50     1908.52     25.88 o 
   4  10   8      652.24      715.30     25.13 o 
   6  10   8      115.71      179.77     25.48 o 
   1  11   8     1589.18     1535.84     32.33 o 
   3  11   8      807.68      784.56     19.77 o 
   5  11   8      223.98      234.53     19.68 o 
   0  12   8       10.89       17.24     16.35 o 
   2  12   8       11.00        8.92     12.53 o 
   4  12   8        9.72       13.38     15.72 o 
   1  13   8     1105.26     1072.04     24.73 o 
   3  13   8      563.91      594.21     21.35 o 
   5  13   8      148.53      218.07     34.91 o 
   0  14   8       52.93       69.69     44.24 o 
   2  14   8       39.01      110.28     27.35 o 
   4  14   8       14.78      -31.67     32.81 o 
   1  15   8      286.29      279.38     21.93 o 
   3  15   8      138.85      180.92     33.26 o 
   0  16   8       71.25      107.29     37.08 o 
   1   1   9    14547.45    14320.71    105.41 o 
   3   1   9     6413.70     6268.06     52.07 o 
   5   1   9     1261.29     1293.37     23.55 o 
   7   1   9      106.41      118.03     19.82 o 
   0   2   9     2401.38     2522.07     31.31 o 
   2   2   9     1967.49     1964.30     18.54 o 
   4   2   9     1018.22      974.54     16.23 o 
   6   2   9      329.62      307.06     16.81 o 
   8   2   9       68.72       42.76     22.51 o 
   1   3   9    19785.74    19937.33    172.17 o 
   3   3   9     9479.23     9154.67     81.92 o 
   5   3   9     2432.84     2482.51     34.75 o 
   7   3   9      360.99      392.37     20.75 o 
   0   4   9      484.57      489.34      9.65 o 
   2   4   9      438.20      447.56      8.23 o 
   4   4   9      318.93      330.50     11.38 o 
   6   4   9      148.67      165.27     15.73 o 
   8   4   9       39.22       62.40     35.88 o 
   1   5   9    14102.91    13926.95    112.65 o 
   3   5   9     6363.93     6162.31     60.71 o 
   5   5   9     1450.04     1486.42     29.51 o 
   7   5   9      177.25      207.08     21.69 o 
   0   6   9        7.89        0.37      6.58 o 
   2   6   9        6.12       12.32      6.57 o 
   4   6   9        2.80        8.98     10.31 o 
   6   6   9        0.42       -5.74     16.18 o 
   1   7   9     2296.48     2222.70     23.94 o 
   3   7   9      984.89      984.68     18.74 o 
   5   7   9      155.07      187.46     15.34 o 
   7   7   9        4.30       25.16     26.68 o 
   0   8   9     3818.93     4130.98    120.59 o 
   2   8   9     2796.61     2811.13     34.03 o 
   4   8   9     1171.88     1066.02     25.39 o 
   6   8   9      303.59      248.43     28.41 o 
   1   9   9     3656.03     3652.93     52.52 o 
   3   9   9     1908.06     1938.63     30.27 o 
   5   9   9      540.23      624.43     23.03 o 
   0  10   9       51.84       55.30     14.07 o 
   2  10   9       55.44       61.55     10.06 o 
   4  10   9       50.40       54.46     15.15 o 
   6  10   9       26.47       66.25     31.19 o 
   1  11   9      902.07      896.46     21.98 o 
   3  11   9      413.40      418.28     15.48 o 
   5  11   9       87.61      103.24     19.40 o 
   0  12   9        6.05       10.76     19.13 o 
   2  12   9        3.83       18.32     13.42 o 
   4  12   9        1.10      -11.83     15.97 o 
   1  13   9      137.74      146.90     17.94 o 
   3  13   9       74.13       99.45     17.37 o 
   0  14   9     1238.09     1227.90     39.31 o 
   2  14   9      925.51      928.37     25.14 o 
   1  15   9       17.22      133.79     36.09 o 
   0   0  10    15952.74    14811.12    212.01 o 
   2   0  10    10779.13    10177.05    127.95 o 
   4   0  10     3635.18     3903.69     73.37 o 
   6   0  10      643.86      725.55     32.67 o 
   8   0  10       55.74       76.86     32.39 o 
   1   1  10      147.04      129.81      4.21 o 
   3   1  10       56.90       52.71      6.35 o 
   5   1  10       10.10        4.28     10.74 o 
   7   1  10        1.32      -13.78     18.83 o 
   0   2  10     2742.62     2677.92     34.50 o 
   2   2  10     1831.34     1852.72     18.46 o 
   4   2  10      563.52      669.86     18.23 o 
   6   2  10       82.19      121.99     16.27 o 
   8   2  10        6.08        5.00     23.50 o 
   1   3  10      506.77      507.09      8.47 o 
   3   3  10      153.72      142.17      7.22 o 
   5   3  10        9.58        3.13     11.96 o 
   7   3  10        2.33      -17.40     17.40 o 
   0   4  10     1771.18     1622.74     21.78 o 
   2   4  10     1172.88     1133.30     15.04 o 
   4   4  10      326.27      392.96     14.29 o 
   6   4  10       38.69       49.65     15.38 o 
   1   5  10     6028.62     5954.27     53.73 o 
   3   5  10     3116.87     2850.46     36.37 o 
   5   5  10      942.88      819.74     22.83 o 
   7   5  10      194.38      143.96     27.97 o 
   0   6  10     7859.23     7884.69    100.29 o 
   2   6  10     5571.23     5521.83     55.08 o 
   4   6  10     2036.34     2108.45     33.30 o 
   6   6  10      406.45      495.35     21.53 o 
   1   7  10      727.62      805.91     14.12 o 
   3   7  10      329.81      327.18     13.18 o 
   5   7  10       52.65       23.37     16.90 o 
   7   7  10        1.45       11.18     42.09 o 
   0   8  10      238.19      242.64     14.09 o 
   2   8  10      145.38      182.94     11.81 o 
   4   8  10       29.84       42.56     14.39 o 
   6   8  10        1.17       32.56     21.92 o 
   1   9  10     3205.34     3199.47     44.10 o 
   3   9  10     1459.92     1339.59     26.52 o 
   5   9  10      307.33      280.33     25.02 o 
   0  10  10      405.20      346.70     21.12 o 
   2  10  10      271.89      252.86     12.92 o 
   4  10  10       88.32       88.45     16.23 o 
   6  10  10       16.23        9.25     35.35 o 
   1  11  10     2661.82     2814.63     44.96 o 
   3  11  10     1345.03     1292.61     25.74 o 
   5  11  10      351.03      314.27     24.40 o 
   0  12  10      610.89      639.18     32.62 o 
   2  12  10      457.39      459.27     17.27 o 
   4  12  10      193.01      226.72     20.32 o 
   1  13  10     1748.15     1798.35     33.67 o 
   3  13  10      892.69      813.55     27.72 o 
   0  14  10       34.77       59.17     25.37 o 
   2  14  10       29.32       35.59     19.93 o 
   1  15  10      519.57      571.64     29.02 o 
   1   1  11      488.05      526.72      8.37 o 
   3   1  11      260.13      223.94     10.15 o 
   5   1  11       78.71       49.24     15.61 o 
   7   1  11       12.07       -4.59     20.12 o 
   0   2  11     2428.83     2392.16     42.70 o 
   2   2  11     1755.21     1745.02     18.39 o 
   4   2  11      812.80      831.78     18.17 o 
   6   2  11      282.65      278.11     17.88 o 
   1   3  11       14.94        4.33      4.75 o 
   3   3  11       21.12       34.07      7.72 o 
   5   3  11       17.51       27.87     13.31 o 
   7   3  11        5.71       -2.14     21.80 o 
   0   4  11    10784.07    10748.39    109.26 o 
   2   4  11     7599.06     7384.03     69.31 o 
   4   4  11     2825.58     2707.90     44.67 o 
   6   4  11      624.57      592.82     23.34 o 
   1   5  11       57.18       65.60      6.54 o 
   3   5  11       40.86       30.03      9.82 o 
   5   5  11       16.54       17.65     14.96 o 
   7   5  11        4.46       -3.45     26.56 o 
   0   6  11     3676.45     3818.24     59.48 o 
   2   6  11     2631.84     2706.33     32.79 o 
   4   6  11     1008.31      993.45     27.21 o 
   6   6  11      222.48      212.46     20.34 o 
   1   7  11      383.65      467.39     11.74 o 
   3   7  11      185.97      179.17     12.70 o 
   5   7  11       43.94       31.93     18.14 o 
   0   8  11      638.86      624.19     21.96 o 
   2   8  11      354.96      327.10     14.15 o 
   4   8  11       47.84       40.38     14.28 o 
   6   8  11        6.59      -14.87     27.73 o 
   1   9  11        5.43        7.18     10.62 o 
   3   9  11        4.76        8.57     12.91 o 
   5   9  11        2.11       12.66     21.27 o 
   0  10  11     6391.91     6520.73    288.29 o 
   2  10  11     4561.66     4435.99     58.10 o 
   4  10  11     1687.13     1622.57     33.15 o 
   1  11  11       24.35       21.91     13.70 o 
   3  11  11       12.11       -9.06     14.16 o 
   5  11  11        3.14      -26.49     30.22 o 
   0  12  11     2557.15     2669.72    101.69 o 
   2  12  11     1837.05     1782.88     39.44 o 
   4  12  11      687.52      711.80     25.78 o 
   1  13  11       95.62      112.26     20.84 o 
   3  13  11       55.67       31.76     19.37 o 
   0  14  11     1094.01     1226.01     55.12 o 
   2  14  11      730.59      765.07     37.07 o 
   0   0  12     9784.62    10159.99    155.69 o 
   2   0  12     6997.21     6786.22     95.76 o 
   4   0  12     2598.32     2569.64     61.94 o 
   6   0  12      532.78      497.02     34.70 o 
   1   1  12     1555.56     1541.32     16.85 o 
   3   1  12     1006.53      989.14     25.39 o 
   5   1  12      430.22      446.22     20.56 o 
   7   1  12      116.32       99.99     22.01 o 
   0   2  12     2303.69     2647.71     38.80 o 
   2   2  12     1426.36     1454.73     19.50 o 
   4   2  12      308.73      281.66     13.51 o 
   6   2  12       12.83        2.13     16.21 o 
   1   3  12      402.36      396.51      9.37 o 
   3   3  12      148.44      171.08     11.15 o 
   5   3  12       19.29       13.32     13.96 o 
   7   3  12        0.27      -23.95     23.95 o 
   0   4  12    10311.80     9976.91    124.37 o 
   2   4  12     7391.43     7150.32     66.34 o 
   4   4  12     2921.74     2757.16     43.94 o 
   6   4  12      721.56      627.47     32.80 o 
   1   5  12      176.23      163.00      9.35 o 
   3   5  12       59.03       44.45     12.51 o 
   5   5  12        5.23       -1.96     15.48 o 
   7   5  12        0.23      -22.12     29.01 o 
   0   6  12     1258.50     1241.67     44.60 o 
   2   6  12      818.33      823.74     19.70 o 
   4   6  12      204.77      195.39     18.24 o 
   6   6  12       10.52      -10.46     18.95 o 
   1   7  12     1013.33      975.37     22.70 o 
   3   7  12      543.22      536.12     16.54 o 
   5   7  12      146.88      193.66     20.92 o 
   0   8  12     1169.88     1172.81     39.29 o 
   2   8  12      806.54      861.83     20.64 o 
   4   8  12      269.62      241.15     19.28 o 
   6   8  12       47.73       35.17     29.78 o 
   1   9  12     3468.59     3393.23     45.04 o 
   3   9  12     1769.69     1788.58     32.15 o 
   5   9  12      487.33      504.67     30.14 o 
   0  10  12      272.52      298.35     23.32 o 
   2  10  12      185.85      195.48     15.08 o 
   4  10  12       57.51       46.73     19.25 o 
   1  11  12       61.07       59.56     15.84 o 
   3  11  12       16.49       -1.34     15.36 o 
   0  12  12      986.92     1067.56     52.76 o 
   2  12  12      749.17      771.84     23.89 o 
   4  12  12      334.65      356.29     38.99 o 
   1  13  12     1317.98     1355.56     31.64 o 
   3  13  12      704.99      698.43     31.47 o 
   0  14  12      228.35      315.51     41.77 o 
   2  14  12      191.05      248.38     35.21 o 
   1   1  13     5431.42     5311.21     56.17 o 
   3   1  13     2428.06     2400.08     44.82 o 
   5   1  13      484.86      548.11     23.69 o 
   7   1  13       38.73       25.03     23.26 o 
   0   2  13       80.69       57.25     11.82 o 
   2   2  13       92.27       81.95      8.34 o 
   4   2  13       84.90       91.79     15.37 o 
   6   2  13       46.45       41.35     21.74 o 
   1   3  13    13376.75    13559.62    144.00 o 
   3   3  13     6831.84     6740.11     81.28 o 
   5   3  13     1869.96     1843.63     33.75 o 
   7   3  13      296.68      339.59     30.15 o 
   0   4  13       21.69       31.63     11.66 o 
   2   4  13       29.35       40.00     11.02 o 
   4   4  13       35.52        5.78     14.20 o 
   6   4  13       21.42        7.30     19.50 o 
   1   5  13     2627.46     2731.88     34.20 o 
   3   5  13     1196.31     1217.11     30.19 o 
   5   5  13      242.07      297.31     20.00 o 
   0   6  13      166.41      190.59     15.40 o 
   2   6  13      122.35      131.17     11.56 o 
   4   6  13       52.79       31.65     15.98 o 
   6   6  13       17.19      -16.52     23.04 o 
   1   7  13     1640.36     1587.04     27.68 o 
   3   7  13      709.65      730.37     21.96 o 
   5   7  13      126.46      128.70     20.81 o 
   0   8  13      473.25      484.08     33.26 o 
   2   8  13      375.16      383.00     21.86 o 
   4   8  13      196.41      227.17     19.14 o 
   1   9  13     3084.87     3112.06     45.21 o 
   3   9  13     1633.72     1645.75     34.15 o 
   5   9  13      476.11      524.83     25.79 o 
   0  10  13      144.09      109.44     24.68 o 
   2  10  13      118.44       99.18     17.40 o 
   4  10  13       65.08       30.31     21.17 o 
   1  11  13      160.95      153.13     18.07 o 
   3  11  13       76.01       85.80     21.10 o 
   0  12  13        6.07       10.45     25.98 o 
   2  12  13        3.57       -3.87     20.17 o 
   1  13  13        7.33       -7.87     20.98 o 
   0   0  14     4764.98     4848.57    159.41 o 
   2   0  14     3393.24     3349.14     55.55 o 
   4   0  14     1248.68     1467.70     49.51 o 
   6   0  14      258.36      311.99     34.93 o 
   1   1  14     2693.63     2668.35     35.24 o 
   3   1  14     1478.10     1346.37     31.22 o 
   5   1  14      481.57      467.78     22.43 o 
   0   2  14     3638.78     3612.86     91.69 o 
   2   2  14     2489.55     2421.73     47.55 o 
   4   2  14      799.96      876.19     34.07 o 
   6   2  14      119.67      184.29     26.38 o 
   1   3  14       51.66       36.61     10.28 o 
   3   3  14       39.18       56.33     16.37 o 
   5   3  14       27.27        3.37     18.26 o 
   0   4  14     2306.53     2371.67     51.66 o 
   2   4  14     1546.83     1561.15     29.07 o 
   4   4  14      468.31      581.83     21.05 o 
   6   4  14       60.19       67.68     27.53 o 
   1   5  14      176.07      184.83     15.54 o 
   3   5  14       83.60       57.90     15.03 o 
   5   5  14       22.54      -10.04     19.01 o 
   0   6  14     2154.50     2026.76     48.00 o 
   2   6  14     1524.04     1550.93     33.00 o 
   4   6  14      552.92      634.18     23.45 o 
   6   6  14      108.70      111.87     39.14 o 
   1   7  14     2461.94     2455.12     36.97 o 
   3   7  14     1220.84     1154.63     28.37 o 
   5   7  14      310.55      270.91     21.93 o 
   0   8  14     1357.59     1333.35     39.75 o 
   2   8  14      974.10      984.68     33.22 o 
   4   8  14      366.28      418.13     22.76 o 
   1   9  14      502.34      549.45     19.43 o 
   3   9  14      263.03      261.29     22.50 o 
   5   9  14       72.14       51.52     29.31 o 
   0  10  14       74.62       60.82     26.85 o 
   2  10  14       42.97       55.68     17.99 o 
   4  10  14        6.29       41.09     24.32 o 
   1  11  14       87.75       88.05     19.32 o 
   3  11  14       25.17       -5.51     24.24 o 
   0  12  14      187.57      215.28     33.56 o 
   2  12  14      136.60      132.94     24.00 o 
   1  13  14     1401.06     1550.35     58.35 o 
   1   1  15      821.50      757.12     42.39 o 
   3   1  15      463.73      481.96     16.01 o 
   5   1  15      157.52      200.22     22.91 o 
   0   2  15      641.04      639.77     36.00 o 
   2   2  15      429.73      407.23     18.07 o 
   4   2  15      139.94      122.01     18.25 o 
   6   2  15       25.06        3.45     23.85 o 
   1   3  15      514.38      548.41     17.89 o 
   3   3  15      343.38      298.98     19.62 o 
   5   3  15      152.70      118.19     23.26 o 
   0   4  15      257.42      244.18     31.48 o 
   2   4  15      186.64      157.36     16.27 o 
   4   4  15       68.29       47.50     16.43 o 
   6   4  15       11.31       21.24     29.38 o 
   1   5  15      156.94      141.93     17.26 o 
   3   5  15       81.94       83.12     16.23 o 
   5   5  15       21.20       41.72     21.01 o 
   0   6  15     1853.13     1819.87     53.84 o 
   2   6  15     1287.32     1275.24     30.71 o 
   4   6  15      435.96      432.16     35.21 o 
   1   7  15      761.74      733.58     24.39 o 
   3   7  15      463.42      510.23     25.88 o 
   5   7  15      179.21      204.48     23.01 o 
   0   8  15     1015.16     1062.55     49.83 o 
   2   8  15      697.04      710.67     23.76 o 
   4   8  15      224.29      202.37     24.53 o 
   1   9  15      264.72      295.32     19.39 o 
   3   9  15      184.07      158.01     22.40 o 
   0  10  15     1504.05     1442.05     91.82 o 
   2  10  15     1071.01     1097.32     39.96 o 
   1  11  15       72.09       41.78     20.34 o 
   3  11  15       43.10       27.42     29.03 o 
   0  12  15     1381.24     1533.46     97.60 o 
   0   0  16     2498.90     2457.55    482.78 o 
   2   0  16     1784.97     1658.35     38.00 o 
   4   0  16      664.72      611.57     34.76 o 
   6   0  16      133.39       82.35     40.69 o 
   1   1  16        8.36       13.57     17.45 o 
   3   1  16       12.56        8.06     13.28 o 
   5   1  16       10.43       20.56     22.21 o 
   0   2  16     1119.94     1153.04     55.83 o 
   2   2  16      773.73      824.72     30.61 o 
   4   2  16      259.12      184.80     20.24 o 
   6   2  16       43.28       14.12     84.70 o 
   1   3  16      117.01      128.47     18.81 o 
   3   3  16       63.33       61.44     17.95 o 
   5   3  16       18.16       10.90     26.00 o 
   0   4  16       78.56      138.55     28.46 o 
   2   4  16       44.11       51.12     17.50 o 
   4   4  16        6.61        0.63     20.61 o 
   1   5  16     1179.40     1202.03     33.02 o 
   3   5  16      623.20      604.45     26.52 o 
   5   5  16      176.56      151.16     25.74 o 
   0   6  16     1996.86     2051.56     77.07 o 
   2   6  16     1474.93     1485.52     37.98 o 
   4   6  16      602.40      571.05     28.69 o 
   1   7  16      300.96      239.07     21.39 o 
   3   7  16      110.31      122.40     23.31 o 
   0   8  16      159.46      143.08     26.38 o 
   2   8  16      103.99       98.41     21.53 o 
   4   8  16       27.86       44.46     26.92 o 
   1   9  16      594.96      567.76     28.49 o 
   3   9  16      322.57      327.50     31.08 o 
   0  10  16        5.63        8.58     27.29 o 
   2  10  16        3.20      -23.52     23.52 o 
   1  11  16     1066.87     1059.70     59.71 o 
   1   1  17     2989.92     2732.17    275.67 o 
   3   1  17     1502.34     1498.33     36.63 o 
   5   1  17      387.55      408.40     28.85 o 
   0   2  17      767.76      645.33     76.81 o 
   2   2  17      567.51      575.26     25.86 o 
   4   2  17      239.73      233.57     20.93 o 
   1   3  17     1332.19     1213.85    115.43 o 
   3   3  17      584.47      578.34     36.86 o 
   5   3  17      107.37      128.81     27.11 o 
   0   4  17      191.62      240.22     32.45 o 
   2   4  17      139.75      125.86     21.70 o 
   4   4  17       56.12       35.50     21.40 o 
   1   5  17     2284.82     2307.02     66.69 o 
   3   5  17     1177.49     1224.06     58.24 o 
   0   6  17        0.84        0.95     29.17 o 
   2   6  17        0.94      -21.97     21.97 o 
   4   6  17        4.09        9.21     23.69 o 
   1   7  17      729.52      723.02     28.84 o 
   3   7  17      347.72      393.10     28.49 o 
   0   8  17      578.32      522.16     41.62 o 
   2   8  17      449.84      461.05     35.78 o 
   1   9  17      244.31      213.48     31.65 o 
   3   9  17      118.54      113.18     87.52 o 
   0  10  17       19.23       42.08    111.52 o 
   0   0  18      730.87      519.48     98.81 o 
   2   0  18      483.19      445.30     57.05 o 
   4   0  18      139.09      144.59     29.32 o 
   1   1  18       38.52       52.60     27.01 o 
   3   1  18       17.79       17.44     28.59 o 
   0   2  18     2393.68     2406.59    107.53 o 
   2   2  18     1692.33     1692.77     55.23 o 
   4   2  18      605.62      660.09     29.49 o 
   1   3  18      105.17       82.67     24.02 o 
   3   3  18       46.56       10.59     23.39 o 
   0   4  18     1877.32     1904.72     94.42 o 
   2   4  18     1340.14     1421.69     60.17 o 
   4   4  18      489.15      565.03     29.54 o 
   1   5  18      251.44      275.07     26.34 o 
   3   5  18      138.86      119.68     25.76 o 
   0   6  18      129.32      102.16     33.42 o 
   2   6  18       77.93       76.05     24.07 o 
   1   7  18       17.21       -7.16     28.69 o 
   3   7  18       13.49       27.86     29.18 o 
   0   8  18     1016.07      992.67     87.12 o 
   2   8  18      738.50      736.23     42.66 o 
   1   9  18      467.39      517.00     51.60 o 
   1   1  19      254.13      325.50     40.60 o 
   3   1  19      135.46      172.67     36.22 o 
   0   2  19      246.36      213.07     64.90 o 
   2   2  19      196.86      170.84     28.11 o 
   4   2  19       99.16       84.57     57.88 o 
   1   3  19      139.66      125.70     26.58 o 
   3   3  19       58.44       81.75     26.00 o 
   0   4  19       44.46       24.61     34.87 o 
   2   4  19       22.77       -2.23     24.33 o 
   1   5  19       45.94       11.20     26.31 o 
   3   5  19       20.07       11.28     27.47 o 
   0   6  19      278.33      289.53     41.32 o 
   2   6  19      198.30      165.10     28.72 o 
   1   7  19      302.20      338.79     49.59 o 
   0   8  19      835.29      936.18     87.52 o 
   0   0  20       65.33      -76.23     90.34 o 
   2   0  20       45.26       -7.14     55.88 o 
   1   1  20       39.32       26.01     51.26 o 
   0   2  20       41.88       30.39     47.22 o 
   2   2  20       26.29      -20.10     29.25 o 
   1   3  20      356.88      414.33     41.62 o 
   0   4  20      741.89      894.97    174.35 o 
   2   4  20      566.91      574.41     38.55 o 
   1   5  20       60.27      -20.72     42.24 o 
   0   6  20      164.86      254.60    135.52 o 
   1   1  21     1144.31     1124.83     82.18 o 
   0   2  21       41.73      -66.31     77.78 o 
   1   3  21       28.49      -93.17    107.28 o 
                                                 
